# Supplementary material for: Wheat Chromatin Remodeling Protein TaSWP73 Contributes to Compatible Wheat–Powdery Mildew Interaction
Source: Int J Mol Sci. 2025 Mar 13;26(6):2590. doi: 10.3390/ijms26062590 (PMC11942214; doi:10.3390/ijms26062590)
Supplement: Supplementary file 1 [file ijms-26-02590-s001.zip]

Archive with 1 entries (1 files):
- ijms-3459848-supplementary.pdf
